# Supplementary material for: Using Pattern Classification to Measure Adaptation to the Orientation of High Order Aberrations
Source: PLoS One. 2013 Aug 14;8(8):e70856. doi: 10.1371/journal.pone.0070856 (PMC3743894; doi:10.1371/journal.pone.0070856)
Supplement: Database Material S1 — Zernike coefficients (High Order Aberrations only; astigmatism and defocus are set to 0) that describe the aberrations of the 100 eyes from the VIOBIO-IO-CSIC-Patient-Database used in this study. (TXT) [file pone.0070856.s001.txt]

Zernike Coefficients (microns)	WF 1	WF 2	WF 3	WF 4	WF 5	WF 6	WF 7	WF 8	WF 9	WF 10	WF 11	WF 12	WF 13	WF 14	WF 15	WF 16	WF 17	WF 18	WF 19	WF 20	WF 21	WF 22	WF 23	WF 24	WF 25	WF 26	WF 27	WF 28	WF 29	WF 30	WF 31	WF 32	WF 33	WF 34	WF 35	WF 36	WF 37	WF 38	WF 39	WF 40	WF 41	WF 42	WF 43	WF 44	WF 45	WF 46	WF 47	WF 48	WF 49	WF 50	WF 51	WF 52	WF 53	WF 54	WF 55	WF 56	WF 57	WF 58	WF 59	WF 60	WF 61	WF 62	WF 63	WF 64	WF 65	WF 66	WF 67	WF 68	WF 69	WF 70	WF 71	WF 72	WF 73	WF 74	WF 75	WF 76	WF 77	WF 78	WF 79	WF 80	WF 81	WF 82	WF 83	WF 84	WF 85	WF 86	WF 87	WF 88	WF 89	WF 90	WF 91	WF 92	WF 93	WF 94	WF 95	WF 96	WF 97	WF 98	WF 99	WF 100
Z(2,-2)	0	0	0	0	0	0	0	0	0	0	0	0	0	0	0	0	0	0	0	0	0	0	0	0	0	0	0	0	0	0	0	0	0	0	0	0	0	0	0	0	0	0	0	0	0	0	0	0	0	0	0	0	0	0	0	0	0	0	0	0	0	0	0	0	0	0	0	0	0	0	0	0	0	0	0	0	0	0	0	0	0	0	0	0	0	0	0	0	0	0	0	0	0	0	0	0	0	0	0	0
Z(2,0)	0	0	0	0	0	0	0	0	0	0	0	0	0	0	0	0	0	0	0	0	0	0	0	0	0	0	0	0	0	0	0	0	0	0	0	0	0	0	0	0	0	0	0	0	0	0	0	0	0	0	0	0	0	0	0	0	0	0	0	0	0	0	0	0	0	0	0	0	0	0	0	0	0	0	0	0	0	0	0	0	0	0	0	0	0	0	0	0	0	0	0	0	0	0	0	0	0	0	0	0
Z(2,2)	0	0	0	0	0	0	0	0	0	0	0	0	0	0	0	0	0	0	0	0	0	0	0	0	0	0	0	0	0	0	0	0	0	0	0	0	0	0	0	0	0	0	0	0	0	0	0	0	0	0	0	0	0	0	0	0	0	0	0	0	0	0	0	0	0	0	0	0	0	0	0	0	0	0	0	0	0	0	0	0	0	0	0	0	0	0	0	0	0	0	0	0	0	0	0	0	0	0	0	0
Z(3,-3)	-0.011585675	0.027143977	-0.278251305	0.12294686	-0.017778356	-0.180940212	0.070605579	0.116918337	-0.000748716	-0.00671021	0.117305773	-0.04367383	0.013851567	0.094202334	0.045972005	0.059566134	-0.094927479	0.057166332	0.108892798	-0.024947743	-0.202232539	-0.012374369	0.1590401	0.19693	0.16299	0.029263316	-0.024654953	-0.027217557	-0.217905532	0.057470971	0.114750637	0.122459287	0.031037291	0.095178151	0.012971002	0.207944526	0.118423078	0.036577863	0.17382194	0.073085998	-0.194505274	-0.058410938	-0.15593204	-0.089588527	0.011356376	-0.069984479	-0.040671934	-0.176472274	-0.142903856	-0.059649177	0.010904588	-0.124812913	-0.000307611	-0.088071789	0.102715293	-0.238086806	-0.123327301	-0.316770157	-0.128080941	-0.031017802	-0.006801108	0.050263461	-0.18633212	-0.053944221	-0.178287231	0.185143998	-0.065057492	0.053955095	0.216325631	0.205994105	0.361565609	0.116697492	0.180508243	0.045963039	0.095355703	-0.0543755	0.120340131	0.007084985	0.091190841	-0.074895242	-0.092888695	-0.121991132	0.1458578	0.21878976	-0.02611594	0.058851961	-0.164363917	-0.180758221	-0.112556952	-0.002012108	-0.058226321	-0.008044973	0.05193688	0.036989373	-0.18536353	-0.16018969	-0.052064048	0.537335438	0.02496807	0.00892006
Z(3,-1)	0.011010307	-0.037052591	0.362912608	-0.104835842	-0.035685171	0.19918303	-0.019248512	0.016909124	-0.011204176	-0.054974272	-0.31211746	-0.034755052	0.032535671	-0.140127858	0.103877594	-0.002081363	0.025976202	0.024939666	-0.038119124	-0.052029004	0.05218448	0.030935922	0.046669048	-0.09405	0.1294	-0.226967668	-0.114454418	-0.19053716	-0.157230062	-0.031291776	-0.215858772	-0.222466786	0.050794912	-0.320440212	-0.053593021	-0.065291254	-0.026704085	-0.194178409	-0.214369302	-0.164674337	0.138914149	0.014893682	0.229964028	0.023936192	-0.089513966	-0.099284647	0.028496386	0.348912148	0.124424905	0.186445973	0.172566016	0.167318613	0.281258696	0.02564039	0.079619751	0.026679699	0.089754509	0.081923284	0.241467119	-0.469840619	-0.054318169	-0.024928392	-0.007346464	0.047775904	0.350429763	-0.032926567	0.217282699	0.194842943	0.154208247	0.284649272	-0.114740365	0.023119739	0.149577467	0.000635556	-0.121339341	0.131249322	0.180056282	0.114303702	0.155181532	0.01100056	0.066604101	0.158915467	0.13905769	-0.19194279	0.020963275	-0.12525185	0.066815695	0.063852109	0.211367606	-0.011995358	0.06084938	-0.106739023	-0.085519965	-0.091079881	0.325878904	0.327725024	0.130095059	-0.363546215	0.04418323	0.07376168
Z(3,1)	0.062387848	-0.076370121	0.013598692	0.044998227	-0.035251268	-0.101806732	-0.085381005	-0.077273013	-0.146664117	0.055182352	0.027613339	-0.021028591	-0.293219783	-0.096295157	0.14066285	-0.033200212	-0.024777689	-0.066223784	0.024846585	-0.023306759	0.018243355	0.154502832	0.065171675	0.00884	0.08627	0.087542399	-0.009753499	-0.090006583	0.204822188	-0.004536779	-0.000829699	-0.057819697	0.00603527	-0.023949726	0.093905821	0.010750222	-0.044336206	0.022204195	0.034909723	0.113901599	-0.13988016	0.004404461	0.028025586	-9.33E-05	0.165194929	-0.029054178	-0.16081092	0.240390906	0.13846296	-0.01846454	0.125820147	-0.195079057	0.022014656	-0.000415509	0.058423759	0.055832886	-0.091535342	-0.351473995	0.052633522	-0.182682766	0.021738714	-0.311409593	-0.048666653	0.08270929	-0.064663222	0.235385807	-0.13920299	0.326208513	0.02778678	0.137195304	0.219614796	0.022189159	0.042390907	-0.065848428	-0.018360875	0.186619414	0.121642132	0.009241471	0.041078329	-0.013695781	-0.027974107	-0.023336926	-0.0328249	0.12755013	0.121446277	-0.042994796	-0.04656479	-0.050423895	-0.031092786	0.073610824	-0.033288555	0.079405553	0.016390804	0.050482381	-0.012970842	-0.085842403	0.003022491	-0.0738062	-0.00376708	0.18978771
Z(3,3)	-0.054531673	0.006158135	-0.044619448	-0.117314918	0.053698172	-0.136446562	0.095625362	0.10276065	-0.028929603	0.025617182	-0.019545142	0.00805601	-0.12545271	-0.191339094	0.058442955	0.068156847	-0.057747026	0.065148701	0.071404196	0.027417233	0.214889751	-0.150083414	0.003064129	0.09899	0.09581	-0.047765231	0.02501764	-0.094878539	0.095686777	0.084440385	-0.014554981	-0.032691949	0.006302161	-0.051513078	-0.012469402	-0.073436799	0.036421706	-0.07645159	-0.108996778	0.061188479	0.123046761	-0.07055202	-0.225865966	0.083893457	0.057996432	0.05855833	0.143654581	0.049639186	0.027854934	0.106428655	-0.074984952	0.016165885	0.041503754	0.026677862	-0.00571276	-0.053656598	-0.070930559	0.262057669	0.077612928	0.231081202	-0.020238638	-0.076603254	0.011304896	-0.145176521	0.329239195	-0.02505308	-0.113609817	0.21744104	-0.229463088	0.030877798	0.117059966	0.056919668	0.241254576	0.032249587	-0.177520332	-0.075988447	-0.053296057	-0.023040857	-0.013576892	0.014643609	0.033433124	0.079421438	-0.33696386	0.07519264	-0.080289574	0.053106718	0.031344627	-0.051311349	-0.151711301	0.060137674	-0.081200814	0.103119153	-0.090274739	0.087425152	0.107863052	0.044133414	-0.056016413	-0.218340277	-0.08217326	0.00978025
Z(4,-4)	0.023328024	-0.023444034	-0.026346593	0.056505043	0.073066997	-0.032282479	0.023816716	0.024719941	0.005530978	0.061083808	-0.049319221	0.01453437	0.002868961	0.035076378	-0.03274003	-0.001921659	0.004276169	0.033344484	-0.014311933	-0.005034579	0.03655593	0.029409182	-0.008959787	0.04965	0.04585	0.037337253	-0.015313463	0.003879008	0.040572171	0.049944798	-0.00509715	0.021057361	0.055986811	-0.057859989	0.001806041	0.02023394	0.026391873	0.031178748	0.045744278	0.077571768	0.060497015	0.048598747	0.031353152	-0.023540343	0.042806131	0.002836878	-0.093908791	0.034281267	-0.07845169	-0.015413237	-0.017202019	-0.036399156	-0.004342486	-0.063364653	-0.003826301	0.045325015	-0.095272165	-0.124017914	-0.054080975	-0.012903975	0.074508648	-0.005545635	0.093748431	-0.159579027	-0.030306099	-0.057195298	-0.025142084	0.128207191	0.027041719	0.0174391	-0.075850943	-0.019931087	0.001876981	0.012490836	-0.075777975	-0.001429094	-0.053096138	0.007926517	-0.038334275	0.004687517	0.016466958	0.031445959	-0.08312918	0.01311953	0.007584575	-0.025879883	-0.000253397	-0.021258113	-0.015985949	0.027873278	0.01154413	-0.011173035	0.006893242	0.013606325	-0.043643761	-0.048841717	-0.029507185	-0.171136244	-0.06662531	-0.02841766
Z(4,-2)	-0.024478213	-0.03535295	-0.017708973	-0.001839067	-0.015489946	0.01157372	0.000199364	-0.01209023	-0.005777394	-0.008843566	-0.032364201	0.009823152	-0.011631579	0.021661293	0.000686891	0.002644664	0.010203002	-0.019868986	-0.020467844	-0.032373073	-0.104797882	0.032887688	-0.114948793	-0.01708	0.074	-0.032422094	-0.015219676	0.026008966	-0.041039006	0.030217768	-0.036112598	-0.001388959	-0.027220706	-0.041216743	-0.020313099	-0.006164418	-0.056655653	-0.002421788	-0.01045105	-0.059208182	0.012831868	-0.037200632	0.046534505	-0.03111771	-0.02098634	-0.020008513	0.071853567	0.011917022	0.017383291	0.024843366	-0.028549058	0.052481077	0.097172413	-0.006630075	-0.035819758	0.019859988	0.053800324	0.077551628	0.089167789	0.041601554	-0.024864729	-0.101000885	0.068492679	0.137503748	0.061733697	0.074537151	0.013948195	0.034032892	0.022942209	0.048130097	-0.015051006	0.002625834	-0.023532876	-0.025217256	-0.014512815	0.029504753	0.140502226	0.014401713	0.026526916	0.004582232	0.001848399	-0.025589065	-0.00520204	0.00349502	0.019695599	-0.011918165	-0.000654791	-0.000941543	-0.002057905	-0.01766725	0.029581999	-0.001214375	0.004147677	-0.018515176	0.000489548	-0.000889176	0.021783246	0.069275274	-0.02531826	0.03514584
Z(4,0)	0.086732665	-0.02487486	0.13948032	0.107503507	0.147495855	0.129611532	0.102885902	0.144057703	0.00875924	0.143338211	0.058675601	0.061640344	0.127749885	0.063359372	0.160611565	0.106077104	0.0591156	-0.002579486	-0.013331887	0.02085823	0.495512664	0.03980201	0.00864613	-0.01834	-0.06306	0.132935118	-0.022256888	0.05187794	0.086171397	-0.042048213	0.023657648	0.151061786	0.094004192	0.061732161	0.036133237	0.018487585	0.035143161	0.088809909	0.075322563	0.223731936	0.047779211	0.082842356	0.079199015	0.052449389	0.016275052	0.179253832	0.190669939	0.02017764	0.018988664	0.074300856	0.030946384	0.141532836	0.174623262	0.112176471	0.086828937	-0.046284154	-0.046187273	-0.044167714	0.048201925	0.199884121	-0.004069729	0.014865577	0.107481807	0.291560185	0.233093051	0.229533264	0.156768373	0.143590176	0.125921699	0.16219383	0.108258416	0.154688096	0.079794728	-0.030470398	1.32E-05	0.043482732	0.082448972	0.132019713	0.133428685	0.011779647	0.032250278	-0.033201164	0.07872869	-0.03469384	0.128022003	0.112336469	0.110829524	0.12076233	0.082559057	0.056988579	0.103543801	0.00643306	0.135625601	0.156481574	0.094670949	0.175778309	0.084700927	-0.129977139	0.01327617	0.02966826
Z(4,2)	-0.054640544	-0.007766509	-0.263244419	-0.053848156	-0.012724705	-0.146451867	-0.072997603	-0.064432818	0.042419559	-0.01924396	-0.04028652	-0.035278205	-0.005859035	0.004545118	-0.043143091	-0.063884456	-0.057037272	-0.101994848	-0.020002655	-0.082267609	0.173039834	0.038579787	0.093023668	-0.13946	-0.04585	-0.063766569	-0.012012294	0.00765477	-0.011691139	0.040396416	0.0008148	-0.00343538	-0.077282056	-0.032586856	-0.064345663	0.017380888	-0.045765911	-0.037819393	-0.016524679	-0.007125878	0.059804706	-0.061591501	-0.099245899	0.076427736	0.003070676	-0.069187275	-0.041101035	0.098295303	-0.019603444	-0.016264085	0.02442914	-0.007136278	0.04487171	-0.031185413	0.008501309	-0.00644493	-0.082937174	-0.204529731	-0.098284085	-0.025136529	0.053889659	0.118952861	-0.138533143	-0.323395946	-0.02983985	0.067343277	0.082200859	0.071187927	-0.001244035	0.052532184	0.089547491	0.041082953	0.032037556	-0.072244965	-0.028805469	0.023248063	-0.119174541	0.026032363	0.014428265	-0.014592482	-0.017478051	-0.021266218	-0.05039869	0.06120241	0.005168344	0.00741915	0.067692244	0.034793828	-0.023426264	0.052495316	0.024138496	-0.05104945	0.023825153	-0.016454766	0.076426346	-0.001283292	0.005723247	0.325150882	-0.01716148	0.01553282
Z(4,4)	-0.00113646	0.011989291	0.089212154	0.023907854	-0.017502271	0.092251221	-0.064970195	0.051008269	-0.001659772	0.024152532	0.025841753	-0.035115605	-0.02878446	0.022581283	0.026215722	0.050761539	0.026893666	0.027151267	0.035524887	0.005743926	0.069190635	0.057553453	-0.050385624	-0.00126	-0.02435	-0.070326786	0.010876301	-0.005263145	0.11211715	-0.080305068	-0.047891256	0.030431694	0.014442788	0.025229395	0.016986877	-0.011166294	0.015031562	-0.031705313	-0.028348315	0.070425448	-0.137605038	-0.049896735	-0.008766793	-0.014765883	0.039503648	-0.065314059	0.010378146	0.022941096	-0.007239061	0.046159374	-0.037976939	-0.033966542	-0.016749261	-0.011212786	-0.035388379	-0.052676817	-0.002080547	-0.052790534	0.040430123	0.131495994	0.010225372	0.031613688	-0.022199053	-0.086625768	-0.057363755	0.06627789	0.003854326	0.014005155	0.087598175	-0.102925638	-0.164304659	-0.003561347	-0.047929326	-0.094804186	-0.054193344	-0.026810764	0.022277426	0.005316392	-0.001418728	0.014276693	-0.003599273	0.004853834	-0.1432591	-0.18935324	0.014756632	-0.034444494	-0.024055665	-0.022608721	0.055985069	-0.043753675	-0.039144548	0.041084755	0.014950659	0.037515893	-0.044206521	-0.014357358	0.018102009	-0.442363076	-0.07776248	0.01298316
Z(5,-5)	0.00555396	0.002458326	0.031515347	0.008480068	0.012559293	0.075510013	0.00794177	-0.004436704	0.010372186	0.012968936	-0.004129141	0.001161239	0.000675461	0.0187697	-0.005703193	-0.014941764	0.010583289	0.037229423	-0.000883438	0.011142428	-0.075632885	0.052394537	-0.011306443	0.04763	0.03608	0.035370322	0.017814774	0.007964115	0.041456658	0.004171831	-0.017826664	-0.006412905	0.026590676	0.004520409	0.034717766	0.037270132	0.023704598	-0.010569338	-0.001246874	-0.006576644	-0.068573654	0.043894593	-0.020109232	-0.016493849	0.0395952	0.016179764	0.01902921	-0.019426994	-0.040156859	0.013722691	0.00812091	-0.027915825	0.012961701	-0.006692902	0.011612228	-0.003268766	0.026682841	0.013222224	0.016259042	-0.076810369	-0.030639216	0.037862869	0.005690276	-0.073715835	-0.052461189	-0.0897765	0.038350289	0.004884009	-0.014830371	-0.008846842	-0.03351739	0.0081578	0.003970681	-0.044502725	0.024266777	0.00280934	-0.084439829	-0.007699104	-0.002917847	0.002694969	0.00412911	0.02084129	-0.04419861	0.01905695	-0.006803461	-0.025086116	0.016722998	0.004951204	0.037902706	0.020846577	-0.007166223	0.00898386	-0.008826478	-0.004818142	-0.030379605	0.021590899	-0.030335861	-0.202231248	-0.02706243	-0.00995513
Z(5,-3)	-0.040929593	-0.01834368	-0.085263114	-0.058726342	-0.039918837	-0.041229448	-0.042287513	-0.037818225	-0.018378851	-0.042248878	-0.025558261	-0.021633848	-0.04147334	-0.01968634	-0.030795803	-0.039603139	-0.021615961	-0.076452112	-0.041487693	-0.033361062	-0.06524058	-0.037527767	0.030022214	-0.07592	-0.02916	-0.041112372	-0.017069988	-0.029808357	-0.021061952	-0.034605551	-0.043462888	-0.024398879	-0.054920455	-0.022566853	-0.034023827	-0.038541239	-0.045467062	-0.035495562	-0.054857538	-0.065838397	0.088160535	-0.010663642	-0.039414798	-0.004228396	-0.023459718	0.015423219	0.011793332	0.013920795	-0.00601344	-0.011167519	0.017499622	0.024672114	-0.024210589	-0.016540921	0.031493377	0.019604572	-0.023906599	0.025329506	0.065559751	0.089450571	0.004174033	0.084092566	-0.026181775	0.095157834	-0.00020012	0.020852771	0.003718549	-0.046889713	-0.001473634	0.023167943	-0.013688798	0.003969855	0.040578487	0.063249478	0.028040657	-0.023647123	-0.000237739	-0.012504279	0.022195656	0.032223479	0.017907538	-0.048704668	0.00366685	-0.0400697	-0.004897513	0.030799151	0.025526193	-0.029945523	0.004812319	0.018019316	0.015357032	0.053836178	-0.028205028	0.009771888	0.021440972	0.007488085	0.002265971	0.218746131	0.00285988	0.01908779
Z(5,-1)	-0.011931019	-0.021686939	0.054336716	0.035990793	0.012216779	0.031404169	0.005918058	0.025864253	0.012958876	0.030581673	0.016871854	0.031997548	0.025247211	0.004265455	-0.004784245	-0.002696862	0.008950507	0.074227204	0.029081591	0.011794367	0.011547005	0.061487804	-0.034448566	0.05427	-0.00981	0.009755101	0.015403965	0.022238371	-0.009429389	0.029327902	0.012189404	0.005206669	0.037367814	-0.029524254	0.027225249	0.046724511	0.002117265	0.016280855	0.013696126	0.019652645	0.047740119	0.041893583	0.031813785	0.018859578	-0.00828997	0.029272236	-0.024515581	-0.054195479	-0.014795009	0.04234563	-0.000160324	-0.000415687	-0.013280022	-0.013133422	-0.025459176	0.057444297	-0.026756731	0.115147501	0.054866945	-0.053574035	0.023058743	0.013199914	0.055357926	0.056994059	0.006663133	0.000355494	0.013425495	-0.022906082	0.042783	-0.004271845	0.006164411	-0.01962551	-0.068276618	0.062434849	0.02458836	0.019678683	-0.087294675	-0.006095279	-0.020280628	0.028773164	-0.020551259	-0.000830364	-0.01191058	0.0276888	0.010432636	-0.037474803	0.048248314	-0.020508013	0.036745967	-0.007218805	-0.029844565	-0.027827798	0.004697622	0.000963471	-0.029504988	-0.01947032	-0.045931962	-0.210150504	-0.00861509	-0.03547568
Z(5,1)	-0.043441047	-0.008469137	-0.00866601	-0.019550827	0.001220097	0.02405472	0.010813791	-0.014713952	-0.001298197	-0.023082655	0.01329926	0.002952594	0.028937314	0.030728485	0.029404445	0.016122098	0.020772232	-0.013954038	0.010607584	-0.001814704	-0.009353074	-0.040414519	0.011980018	-0.0511	-0.02021	0.002549066	-0.018444344	-0.005462686	0.028518805	0.010198851	-0.010518143	-0.009819715	0.005794445	0.017062292	-0.003888925	-0.011634262	-0.000482747	-0.003944403	-0.009146275	0.0218029	0.038197164	-0.012561108	-0.026285835	-0.017266329	0.006249905	-0.001118222	0.005155616	-0.036431603	-0.03220679	-0.027116734	-0.000694719	0.04527222	-0.04381084	-0.031643346	-0.007640546	0.012801095	-0.004051049	-0.070163034	0.015296033	-0.029227558	-0.032966386	-0.09273702	0.017212745	0.092585226	-0.049220742	0.057637746	0.065658707	0.078409412	0.021304601	-0.000870675	0.025436041	-0.032721606	0.066733523	-0.017758991	-0.030247229	-0.014020323	-0.00275201	0.023348685	-0.01549199	0.020279698	-0.004153063	-0.046975577	0.02456337	0.00646482	-0.019745883	-0.004851074	0.011073536	0.004655493	-0.002222541	0.001329876	0.003230828	-0.099840145	0.003322559	-0.005193369	0.00094384	-0.005030707	0.003360639	-0.001013449	0.01062197	-0.01489865
Z(5,3)	-0.002463171	-0.005489851	-0.049144249	-0.015031051	-0.017782908	0.010588321	-0.009769321	-0.021824018	0.010744418	-0.009765732	-0.00180354	-0.018328117	-0.005178719	-0.002426385	-0.017827984	-0.017585823	-0.011811774	-0.028792185	-0.011400732	-0.019625435	0.002078461	-0.028434501	0.010584755	-0.04619	-0.00722	-0.023698194	-0.010918985	-0.008150973	-0.013823436	-0.013720318	-0.025826964	-0.021359452	0.014301292	-0.005059147	-0.005818137	0.004476187	0.017898642	0.004948016	-0.008121263	-0.009279871	-0.010107452	0.034130938	0.01504922	-0.005432655	-0.045337604	-0.016722775	0.003845156	-0.004830544	0.011065282	-0.012934464	-0.023077381	-0.003549174	0.00292504	0.007938249	-0.005889767	0.030832312	0.009031636	-0.008868645	-0.037860247	-0.041101202	0.003823077	0.001983331	-0.040742862	-0.10054936	-0.049567032	0.02843171	0.040457744	-0.017044364	0.027343751	-0.015011609	0.001396819	0.015211873	-0.040313047	-0.002838824	0.027360134	-0.014801308	0.006647463	0.012466009	-0.00778119	-0.008715654	0.006716888	0.00449799	0.01002373	-0.00223634	0.016636222	0.003962722	0.003639115	-0.006057601	0.015917463	-0.004240749	0.00028344	-0.002776034	-0.009660928	0.001456658	0.009740745	-0.0147901	-0.007780795	-0.038121793	-0.00494034	0.00147189
Z(5,5)	0.013393075	0.008972251	0.026357518	0.001854305	-0.012557306	0.003822413	-0.005568626	0.030015159	0.027447776	0.001244632	0.006779701	0.037134698	0.008092354	0.041848668	0.026615631	0.042233934	0.021618002	-0.039201385	0.00390476	0.022772754	0.005888973	-0.040558856	0.045466334	-0.03291	0.0101	0.007009116	0.007957341	-0.001341629	0.006822021	0.000587947	-0.032225149	-0.020985331	0.006331919	-0.002423666	0.003235892	-0.021868718	0.009483341	-0.020645067	-0.00387438	0.022697122	-0.103335229	-0.019221725	-0.002003511	-0.017063406	-0.058816184	0.031745625	-0.017349568	0.011190072	-0.033411025	0.019010933	-0.008593193	0.006202399	0.020286856	0.012193583	0.012080758	-0.052251989	-0.012987886	0.138427178	0.016851833	0.010704656	-0.004741241	0.003309614	-0.010244188	0.020895216	-0.081307758	-0.045035001	-0.015277538	-0.128847528	0.059744289	-0.054724719	0.005009808	-0.00050865	-0.014280098	-0.042597325	0.043132465	0.015440586	-0.011328296	-0.027493336	-0.004719143	-0.026172002	0.012457695	0.050892333	0.05649552	0.04155721	-0.00655751	-0.01846951	-0.031109879	0.025656039	0.021296461	-0.015295453	0.013644422	0.028849055	-0.009420765	0.030355168	0.018103033	0.050241299	-0.005919276	0.15526281	0.02199067	-0.03349412
Z(6,-6)	0.002431565	0.005168014	0.002848099	0.00339317	0.03097795	-0.006963825	0.019790225	0.003587252	-0.002097637	0.016940024	0.00207746	-0.01097541	-0.025628337	0.002856873	0.00670267	0.014076258	0.004250346	-0.001688332	0.008410197	0.01200045	0.012614731	0.006681531	0.046948891	-0.02432	0.02352	0.032797685	0.000496534	0.008004855	-0.011977737	0.001847113	0.005291569	0.005990377	0.007036203	0.00762637	0.002647034	0.02563069	0.006755806	0.007229613	0.004512931	0.004423604	0.011370035	0.014428479	0.009864074	-0.0061663	0.015577532	0.000136092	0.004034572	0.003666358	0.004397006	0.005388268	0.010473079	0.001948356	0.014424683	0.005536585	-0.001998853	0.009298226	0.005274553	-0.000347789	0.012464369	0.011753455	-0.006539683	0.001494807	0.029123079	-0.026608594	-0.01494039	-0.00487301	0.011421803	-0.016626088	0.001961049	0.003613406	-0.009284534	-0.00926458	0.00313988	0.002279204	-0.001832076	0.005754452	-0.032161664	-0.000299516	0.007690657	0.006955995	-0.000445793	-0.000728036	0.00750894	-0.00171009	0.005176913	-0.007496226	-0.006204668	0.006630046	-0.011320228	0.006443149	0.002797359	0.007846007	-0.009202792	-0.002855233	-0.013829341	0.005206836	0.003600708	0.077764482	0.01791464	0.02524123
Z(6,-4)	0.001563325	0.002234601	0.003601944	-0.019251063	-0.032388417	0.003963609	-0.00261544	-0.001715048	-0.00202711	-0.021673337	0.000878646	-0.001899356	-0.003361997	0.002836159	0.004373321	-0.01034802	-0.005317992	-0.008884024	-0.001638724	-0.005103938	0.002672612	-0.001469937	0.000445435	-0.00347	0.0016	-0.031905306	-0.009309279	0.001983301	0.002146529	-0.011470162	-0.000598419	-0.000830912	-0.0128203	0.002907115	-0.006800224	0.000815141	-0.007259516	-0.009494163	-0.010261428	-0.012217306	-0.001433704	-0.003051061	-0.007631423	0.00351808	-0.006770106	0.003019011	0.002882213	-0.004132453	0.002376234	-0.005902916	0.001034969	0.007680449	-0.008856099	0.00882517	0.003384942	-0.010132332	0.012806844	0.008688245	0.007999194	0.005820916	0.000224745	-0.011949306	-0.022164724	0.019917664	0.001748741	0.004121514	0.009295446	-0.016087195	-0.008347604	0.001456049	0.014416046	0.002338112	0.002924315	0.002523278	0.006677915	0.003015562	0.025067901	0.001483678	0.003533448	-0.002354443	-0.004604355	-0.004244204	-0.00297056	-0.00773839	0.000135547	0.005024813	-0.001274424	-0.002596973	0.004087721	-0.001589988	-0.004406675	-0.003111544	0.002013068	-0.002325622	0.005276143	-0.00453635	-0.003488566	-0.029535557	0.01136148	0.01628223
Z(6,-2)	0.008160692	0.006935686	0.022514549	-0.002444855	-0.001242983	0.00155062	0.002564107	-6.93E-05	0.003192737	-0.003839908	0.006920271	-0.005584479	0.003153683	-0.013359468	-0.002502421	0.016809104	0.000485632	-0.001301368	0.009728931	0.000939028	-0.017371981	-0.018173764	0.002939874	-0.01604	-0.01657	0.018546842	-0.011480125	-0.000970803	0.002743662	-0.002418583	0.011123958	-0.00167228	0.001373494	0.003821196	0.007322166	0.005461578	0.008389991	0.003610515	-0.000247788	-0.000881013	0.001943732	0.002527803	-0.008333893	0.009657003	0.005671774	0.006201316	-0.010750701	-0.007160644	-0.002595686	-0.004173975	0.009174088	-0.008626003	-0.01194403	0.010879954	0.001278791	-0.012349525	-0.00449095	-0.004296975	-0.011765046	-0.011440467	0.001684347	0.009629279	-0.014424959	-0.016173975	-0.000586031	-0.012508386	-0.005864116	-0.00865144	-0.004852425	-0.011712873	0.005291689	7.76E-05	-0.003798159	0.000144518	0.001820822	-0.005877104	-0.022937889	-0.002560305	-0.007472401	-0.004218445	-0.000126779	-0.00016578	-0.00482848	0.00096021	-0.00300662	0.002484072	0.005134629	0.005852285	-0.00316299	-0.000342108	-0.002875802	-0.002444256	0.001578374	0.00123797	-0.000662351	0.002214376	0.00442181	-0.005843883	0.00881848	0.00147256
Z(6,0)	-0.022931675	-0.000838825	0.008731122	0.000694636	0.005319846	0.024050538	-0.010380698	-0.005428271	0.009219177	-0.01879935	-0.022600556	0.010528536	0.01129729	-0.015463984	0.001923691	0.002114637	-0.013355951	-0.006116181	-0.001917742	0.011066249	0.06946987	0.033638838	-0.02362278	-0.00794	0.01852	0.006649992	0.002526479	0.010533519	0.011111265	0.025063145	0.003775513	0.012430405	0.009310154	-0.024861684	0.002272845	0.013371152	0.002001595	0.008141293	0.012841854	-0.003899817	-0.026336946	0.00866412	0.003747244	0.002462546	0.006612402	-0.020210021	-0.017489339	-0.01073866	0.005268315	-0.007604956	0.002718365	-0.002561951	-0.012234058	-0.022490326	-0.00705141	0.003005601	0.002293352	-0.018564261	-0.027226315	0.026092889	0.016285776	0.000990675	0.033079312	-0.00836255	0.021020337	-0.003614249	0.020983385	0.018660287	0.000115948	-0.009934528	0.016145872	-0.006994578	-0.004969293	0.019484883	0.013034889	0.047519908	-0.000995192	-0.00090687	0.000925762	-0.005876957	-0.008637149	-0.01047186	0.00194993	0.01668544	-0.014393332	-0.018296712	-0.002712215	-0.006479378	-0.012011729	0.002863997	-0.004143981	0.002237902	-0.010029759	-0.015266646	-0.006709855	-0.013208276	0.006319032	-0.034192789	-0.00028942	-0.00768042
Z(6,2)	0.012338707	0.002758987	0.079470317	0.011381639	-0.009400158	0.009496225	0.024034005	0.005948251	-0.000326652	-0.004039306	0.004843119	0.026463622	0.006961215	-0.039949642	0.003863923	0.021178518	0.010331794	0.02028236	0.003673947	0.023462072	0.008392003	0.011759495	0.035055766	0.05693	-0.01069	0.003627305	0.01137264	0.003105244	-0.008500223	-0.000906448	-0.007753183	-0.004793355	0.008574711	0.003108932	0.010591641	0.000938393	0.01117077	-0.001436464	-0.001441465	-0.000840082	-0.019220093	-0.008827459	0.012948787	-0.012934063	0.00456468	0.01683299	0.001952644	-0.007875775	-0.008149834	0.010938817	-0.004556499	0.004745222	-0.004580892	0.007666206	-0.006984308	-0.008299158	0.001934779	0.021660105	-0.006119956	-0.009312732	-0.005469141	-0.015265833	-6.08E-05	0.046141764	-0.002914281	0.003321049	-0.00963415	-0.001656417	0.015657255	0.003049998	-0.007361512	-0.004636537	0.001726538	0.009617669	0.000398812	0.000887139	0.036698313	-0.008364784	-0.008977667	0.002174315	0.002261462	0.002871599	-0.01610652	-0.01171347	-0.003316645	-0.008395621	-0.013569376	-0.004781449	0.005600764	-0.004922829	-0.00095398	0.011095351	-0.003273179	-0.001166329	-0.010023483	-0.004532084	-0.00385926	0.074284608	-0.00926019	0.00780095
Z(6,4)	0.000134423	-7.23E-05	-0.010547604	-0.005039104	0.003391395	0.003362194	0.014665922	-0.0063061	-0.006744759	-0.009144706	0.002099406	-0.001121896	0.00568667	-0.00316768	0.001846417	-0.015391069	-0.002541567	0.000884099	0.002434034	-0.000977248	0.008766169	0.020579116	-0.021692704	-0.00962	0.00668	-0.00150018	0.004885452	0.006044012	0.002541524	0.017578313	0.00538177	0.00302803	0.00335484	0.005880142	0.002094519	0.017752051	0.001625802	0.006996139	0.013678131	-0.009669379	0.009272591	0.009960518	-0.009764631	0.009939795	-0.01346478	0.000212389	-0.006614181	-0.002027337	0.007268618	-0.003752597	0.005121344	0.004586821	0.002574664	0.001835357	0.011478956	0.005406182	3.45E-05	-0.008391625	-0.014652073	-0.003870408	0.006348716	-0.005831339	-0.002319634	-0.026330586	0.002551553	-0.019129381	0.006152473	-0.004081765	-0.013831422	0.008070288	0.016412187	0.004611019	0.005858485	0.004999131	-0.00763082	0.008887565	-0.019634356	0.000900648	0.004181057	-0.000307751	0.001135287	-0.000860807	0.0270849	0.00302732	0.002358131	0.009105993	0.001258242	-3.35E-05	-0.013872911	0.004896178	0.006525199	0.000597455	-0.002074814	-0.00135279	0.005002683	0.011772451	-0.002493175	-0.072244185	0.00834585	-0.00366508
Z(6,6)	0.00822998	0.002410995	0.023684084	0.013147262	-0.004695563	-0.006215211	-0.008439517	0.01043375	0.027501993	0.007581681	0.002505736	0.011130223	-0.006726175	0.017589239	0.007395164	0.03609922	0.013694966	0.008896472	-0.008371975	0.012946656	-0.003153683	0.023118097	-0.033986721	0.05612	-0.0278	0.014184855	0.019650046	0.00704273	-0.007829332	-0.000696601	-0.006709791	-0.010235926	0.007520184	0.00225027	0.006345017	0.00609485	-0.009406815	0.002873944	0.005203012	0.001625682	-0.002925301	-0.012611392	0.011245305	0.007544813	-0.025954696	-0.003634107	-0.00477928	0.005366351	0.004116202	-0.004294541	-0.00113106	-0.006322287	0.012824773	0.028374007	-0.001081737	0.005112309	0.003562296	0.05215092	0.027062937	-0.015798839	0.001230063	-0.007696928	-0.02533791	-0.009196782	-0.016095487	0.00836221	0.002975682	-0.009192125	0.007181852	0.002045892	-0.002567551	0.018915377	0.012115779	-0.003148975	0.007257356	-0.030690543	-0.014002857	-0.001692698	0.00157752	0.003029829	0.006354679	0.008811306	-0.00373171	-0.01623951	-0.004500664	-0.002311951	0.005941549	0.006466779	0.013054656	-0.007988402	-0.001023904	-0.008145291	-0.01353239	0.000942299	-0.001083603	-0.013351625	0.007179632	0.059480165	-0.00816074	0.02961517
Z(7,-7)	0.00117523	-0.000701632	0.013735508	0.00621103	0.013462717	-0.007707325	0.002588867	-0.001487339	0.007780465	0.008732954	0.001709497	-0.004116966	-0.002881873	-0.001873054	0.005140532	0.017970371	0.002591427	0.001910283	0.005237023	0.004233889	0.02455	0.01425	0.008125	0.03025	0.00775	0.010359018	0.012184435	0.004782658	-0.002482998	0.004414103	0.000298687	0.001249287	0.008821118	-0.000864171	0.000455735	-0.001573934	0.005202637	-0.001935311	0.003785969	-0.000287418	0.039026598	0.006712393	0.010384725	0.003869282	0.004854751	-0.000176084	-0.012905145	-0.005345009	-0.001796568	0.00538571	0.005918191	-0.005238092	-0.006894203	-0.008718676	-0.003986824	0.011709738	-0.001046281	0.007208213	0.009228414	0.012931345	-0.008120174	-0.010401304	-0.014366218	0.017372001	-0.005738501	-0.002737963	0.015016436	0.001200632	-0.000266628	-0.000606727	-0.013245711	-0.008511215	-0.004453132	0.008850582	-0.001985789	0.001275477	0.003970518	0.002065623	-0.002225997	0.004171093	-0.002870517	0.008135819	0.02540525	0.00526409	0.001446098	0.00130843	0.018140142	1.02E-05	0.005904128	-0.000617038	-0.004676898	0.000133906	0.005042506	0.003302323	0.004778322	0.009297524	-0.001733244	0.001620449	0.01454674	0.00140138
Z(7,-5)	-0.003248935	0.000776705	-0.018842419	-0.00793126	-0.01129612	-0.007555252	-0.007042423	-0.001998898	-0.006275245	-0.008684857	0.000627057	-0.006754106	-0.014845845	-0.010589545	-0.007090088	-0.007719617	-0.005043225	-0.012383041	-0.001291713	-0.007092667	0.0013	-0.0225	-0.00425	-0.03125	-0.03725	-0.019957776	-0.023272565	-0.00342682	-0.004406328	-0.002772372	0.002777178	-0.002281652	-0.005498425	5.73E-05	-0.006422955	-0.009071065	-0.004222952	0.000839352	-0.000367682	-0.002174945	0.004299759	-0.008652561	-0.003807744	0.006966463	-0.001869821	-0.006856688	-0.000567975	0.004679626	0.006692614	-0.006767966	-0.003059224	0.004998327	-0.000872993	0.001096231	0.005339229	-0.000237534	0.000468374	-0.014795722	-0.006437629	0.001554802	0.009274469	-0.004027249	-0.001977483	0.00045526	0.003997092	0.019127161	-0.015128523	-0.004824028	-0.001500491	0.000231244	0.005266	-0.001176903	-0.0004679	0.000985131	-0.004322445	-0.002189942	0.015828931	0.002485214	0.001364536	-0.00499435	-0.003268166	-0.007169374	-0.003094	-0.00109793	-0.001903613	0.004002502	-0.008834944	-0.000830843	-0.013605126	-0.005214842	0.002468846	-0.004020076	-0.001274622	-0.002647355	0.000949653	-0.008975461	0.005943208	-0.011350357	-0.00644899	0.0042729
Z(7,-3)	0.009564737	0.00196308	0.029957481	0.018381065	0.009420185	0.004534854	0.013953071	0.007402395	0.0055017	0.014406796	0.003986718	0.005322351	0.012977532	0.004575405	0.019638883	0.016458163	0.00520617	0.018852478	0.008675451	0.008428382	0.0276	0.0255	0.018583333	0.032	0.02775	0.026332662	0.014112551	0.004341504	0.007342557	0.00514705	0.00755615	0.003808931	0.010422455	0.00470228	0.006020333	0.013935084	0.007098065	0.007001885	0.011068124	0.013917668	-0.017602967	0.000135058	0.014889789	-0.001652661	0.00752121	0.000514607	-0.005953806	0.004291101	0.001257802	0.005673936	-0.003273233	-0.00963553	0.000449654	0.013031811	-0.014022105	-0.000313641	0.007824161	0.0110199	-0.003906319	-0.014184142	-0.016750831	-0.036875936	0.008468516	-0.019237095	0.003475075	-0.015475765	0.007578012	0.011665498	-0.001744695	-0.001246723	0.000327552	0.000699523	-0.008627399	-0.016682544	-0.007315854	0.003891346	0.00119891	0.005506674	-0.008928902	-0.007910452	-0.00405994	0.014579293	0.00263814	0.0007491	0.000450418	-0.005254549	-0.003011087	0.012128132	-0.000853239	-0.005840104	-0.004542205	-0.014272107	0.006427119	-0.00051927	-0.002257807	8.09E-05	-0.002335295	0.009712452	-0.00868035	-0.02098673
Z(7,-1)	-0.001379626	0.003060056	-0.027784441	-0.010061198	-0.00200618	-0.006123696	-0.011099707	-0.003586874	-0.002017715	-0.007763482	0.00086349	0.002787324	-0.010531224	0.000685683	-0.008674557	0.012397596	-0.001274446	-0.015545701	-0.003361304	3.98E-05	0.0027	-0.01725	0.012208333	-0.0315	-0.02625	-0.001392438	-0.016097631	0.000603806	-0.002152674	-0.003373709	-0.00069522	6.13E-05	-0.00821481	0.009338719	-0.004190941	-0.007955731	0.001295854	-0.003559608	-0.003239691	-0.001914464	-0.009193166	-0.004899199	-0.010074074	0.002275059	0.002485321	-0.001382884	0.004972326	0.005947894	0.001454353	-0.007053862	0.000122011	0.002547096	0.00017134	0.002869679	0.007320124	-0.007361586	0.006548209	-0.024997877	-0.016700736	0.000781325	0.009310901	0.002500059	-0.007226458	-0.011859324	-0.00029722	0.009703633	-0.01195702	-0.001752818	-0.006123225	0.001824851	0.002244925	0.003436155	0.01028304	-0.008865958	0.002592225	-0.002779084	0.012440789	0.002459558	0.006400595	-0.007552605	0.001373872	-0.002948162	-0.01202598	-0.00109892	-0.002982618	0.005524723	-0.013130772	0.002938933	-0.011414689	-0.000526739	0.006203025	0.004007638	-0.002895093	-0.002349047	-0.001296334	-0.00352767	0.011299654	-0.001393435	-0.00688031	0.00540397
Z(7,1)	0.003953638	0.00201117	-0.009344324	0.009834447	-0.004110147	-0.000394375	0.000693728	0.002902063	-0.001819953	0.005721624	-0.004294337	-0.000808938	-0.009559157	-0.005188935	-0.009182592	-0.000547158	-0.004872013	0.009801171	-0.001474013	0.006208863	0.02465	0.012625	-0.020708333	0.0355	0.01	0.001742377	0.014663895	-0.00056889	-0.003204228	-0.003279829	0.002327	0.006169962	-0.001995015	-0.005666661	0.001714898	0.004143962	-0.000740166	0.001118459	0.003786479	-0.002257411	-0.009612761	0.001893234	0.007375527	-0.001326554	-0.000617817	-0.002505289	0.003975163	0.003402912	0.002910972	0.003828286	0.001840012	-0.006696952	0.012237617	0.005414233	-0.000433111	-0.008174851	0.004613851	0.017171614	-0.008182404	0.005166913	0.00645392	0.020487756	0.001696258	-0.013698901	0.006892576	-0.013667708	-0.011319361	-0.01892195	-0.008049403	-0.001939326	-0.002718845	0.008840583	-0.015007336	0.001775876	0.011605965	0.006890595	-0.001806871	-0.004879938	0.000365887	-0.003808697	0.000899377	0.008287845	-0.02967579	-0.01422641	0.001998052	0.000914252	-0.002170404	-0.000239555	0.000629075	-0.003458927	-0.000272959	0.023485234	-8.22E-06	0.001190113	0.004501001	0.003395888	-0.00085195	-0.003758072	-0.02037656	-0.02302515
Z(7,3)	0.001196389	0.000467973	0.006175172	0.009352713	-0.001920097	0.00212048	0.002620482	0.004594632	-0.002216259	0.001857011	0.000511633	0.004900344	0.004075104	-0.007476549	0.012778195	0.008286706	0.00189471	0.007196635	1.88E-05	0.005594812	0.00945	0.01175	-0.00225	0.0305	0.00425	0.01089867	0.005212881	0.001577094	-0.00217197	0.00225321	0.006493326	0.005309166	-0.002468784	0.001811801	0.003195859	0.00407266	-0.005932109	0.000232148	0.002688349	0.000151717	-0.003004824	-0.005124331	0.000176897	0.000976441	0.00505166	0.00021266	-0.001630548	0.001351817	-0.00185981	0.00234913	0.004267419	0.001567286	0.000191984	-0.002036805	0.002143545	-0.0051506	-0.001175422	-0.001995392	-0.00032642	0.00623223	-0.001675193	0.003340587	0.00647175	0.019801158	0.001102107	-0.006209207	-0.00625698	0.001812787	-0.000564646	0.003540533	-0.002382391	-0.002722938	0.005117477	0.001271965	-0.003014656	0.00176371	0.00412478	-0.000802541	0.000754341	0.001251684	-0.000566525	-0.000114851	-0.00167654	-0.00034434	-0.001371544	0.000449341	-0.001454247	0.001508152	-0.000849322	0.000531793	0.000477765	0.000944384	0.002159969	-4.58E-05	-0.002644678	0.003452544	-0.000640364	-0.000788626	0.00214007	0.00023769
Z(7,5)	0.00123913	-0.000317477	-0.006054849	-0.000457325	0.004842271	0.00034247	0.00894407	-0.005370104	-0.004879628	0.005079447	0.000709494	-0.004042267	-0.001250166	-0.000520954	-0.00453317	-0.003174846	-0.00428697	0.009392864	-0.000486041	-0.001025384	0.0035	0.016	-0.006833333	0.022	-0.0035	-0.004214449	0.014993195	-0.002379956	0.000987307	0.001010652	0.00802878	0.005108283	-0.000857356	0.001322389	0.00081527	0.013120911	-0.001509408	0.006305766	0.002353256	-0.004119759	0.008764758	0.003098934	-0.004768159	0.003122493	0.007930253	0.002667929	-0.002688755	-0.002101471	0.006060712	-0.007606572	0.002682192	0.002342546	-0.011740507	0.000743098	-0.000606499	0.013033143	-0.000978689	-0.014314394	0.002443532	0.002003923	-0.003168574	0.002748839	0.000881788	-0.011359116	0.010559167	0.01803794	0.006315899	0.024528377	-0.009934662	0.008847382	-0.006461598	-0.002089474	0.008145584	0.007107577	-0.013545072	-0.003036539	0.001717707	0.005905451	0.001891864	0.0050752	-0.002642702	-0.009088529	0.01565769	0.00724062	0.002661532	0.002503745	0.005998603	-0.006124768	-0.004052571	0.005019992	-0.003010401	-0.011213428	0.000640004	-0.00324021	-0.005932857	-0.009325541	0.002420607	0.00897811	0.01648146	0.04614808
Z(7,7)	0.005020197	0.002621185	0.012915422	0.008406789	0.004213561	0.005758718	0.008714756	-0.000743941	0.011456198	0.010203607	0.00094521	0.006114797	-0.003204718	-0.002143094	0.002067106	0.002650357	0.005026384	0.010280407	-0.000546806	0.002440016	0.02975	0.00175	-0.011833333	0.0215	0.022	0.015947771	0.012831778	-0.000492595	-0.004256821	0.001609757	0.000455771	0.009192829	-0.000491828	0.000841694	0.003286292	-0.015130927	-0.004517696	0.00143633	0.000976928	-0.002721917	-0.003719031	-0.006664068	-0.011557593	0.01286229	-0.013289216	0.010747409	-0.001192124	-0.001145289	0.003451777	-0.002253642	-0.008552824	-0.003001167	-0.010614512	-0.01005972	0.001713406	0.004691035	-0.014245068	0.028085419	0.004328166	0.007634034	-0.006634058	-0.007404714	-0.013900438	-0.007949184	-0.004116301	0.016818259	0.002667674	0.014647961	0.008578902	-0.000399852	0.004096111	-0.010169413	0.014159557	-0.001547568	-0.005248607	-0.006576399	0.030476277	-0.001063896	-0.00121753	0.002784621	-0.001995442	-0.009661127	0.02361916	0.01197507	4.58E-06	0.001083406	0.00652033	-0.001478873	-0.003478374	0.001964643	0.000344549	-0.009367864	-0.006054171	0.003206179	-0.011535781	-0.000909189	0.002038007	-0.01590738	0.0180481	0.03150463
